# Supplementary material for: The importance of international collaboration for rare diseases research: a European perspective
Source: Gene Ther. 2017 Jul 27;24(9):562–71. doi: 10.1038/gt.2017.29 (PMC5628265; doi:10.1038/gt.2017.29)
Supplement: Supplementary Table 1 [file gt201729x4.xlsx]

## Sheet: Sup. Table 1
Framework Programme	Timeframe	EU contribution, million EUR	Number of projects addressing rare disease(s)	Number of countries	Number of organisations
FP5	1998-2002	64	47	not given	not given
FP6	2002-2006	233	59	35	468
FP7	2007-2013	>624	>118	40	704
Horizon2020 (up to January 2017)	2014-2020	226	46	32	322
Total	1998-January 2017	>1147	>270
