# Supplementary material for: The importance of international collaboration for rare diseases research: a European perspective
Source: Gene Ther. 2017 Jul 27;24(9):562–71. doi: 10.1038/gt.2017.29 (PMC5628265; doi:10.1038/gt.2017.29)
Supplement: Supplementary Table 2 [file gt201729x5.xlsx]

## Sheet: Sup. Table 2
FP6			FP7*			Horizon2020 (up to January 2017)
EU Member States and Associated Countries	EU contribution, million EUR		EU Member States and Associated Countries	EU contribution, million EUR		EU Member States and Associated Countries**	EU contribution, million EUR
DE	40.3		DE	119.5		UK	48.4
FR	34.4		UK	99.8		DE	36.6
UK	32.7		FR	86.6		NL	26.2
IT	26.6		IT	71.9		IT	22.4
NL	26.2		NL	56.4		FR	21.8
