# Supplementary material for: The importance of international collaboration for rare diseases research: a European perspective
Source: Gene Ther. 2017 Jul 27;24(9):562–71. doi: 10.1038/gt.2017.29 (PMC5628265; doi:10.1038/gt.2017.29)
Supplement: Supplementary Table 3 [file gt201729x6.xlsx]

## Sheet: Sup. Table 3
	Austria
Belgium	2	Belgium
Canada	1	3	Canada
France	11	7	14	France
Germany	13	7	14	69	Germany
Greece	0	1	0	6	6	Greece
Hungary	0	0	0	0	0	0	Hungary
Israel	3	3	3	16	19	2	0	Israel
Italy	7	3	7	42	40	2	0	11	Italy
Latvia	0	0	0	0	0	0	0	0	0	Latvia
Poland	1	0	1	5	7	0	0	3	2	0	Poland
Portugal	3	1	2	3	7	0	0	3	3	0	3	Portugal
Romania	0	0	1	1	1	0	0	0	0	0	0	0	Romania
Spain	4	1	5	22	21	1	0	8	15	0	2	2	1	Spain
Switzerland	0	1	4	5	9	0	0	2	2	0	1	0	0	0	Switzerland
Netherlands	6	5	6	20	27	0	0	4	12	0	2	5	1	8	1	Netherlands
Turkey	4	1	2	12	18	0	0	4	7	0	3	1	0	3	2	6	Turkey
