# Supplementary material for: The importance of international collaboration for rare diseases research: a European perspective
Source: Gene Ther. 2017 Jul 27;24(9):562–71. doi: 10.1038/gt.2017.29 (PMC5628265; doi:10.1038/gt.2017.29)
Supplement: Supplementary Table 4 [file gt201729x7.xlsx]

## Sheet: Sup. Table 4
Call	Acronym	No of partners	Targeted rare disease
JTC 2015	SMART-HaemoCare	4	Haemophilia A
JTC 2015	ERAdicatPH	7	Primary hyperoxaluria type 1
JTC 2015	GETHERTHALPLUS	4	Thalassemia
JTC 2014	Drug_FXSPreMut	6	Fragile X-associated tremor/ataxia syndrome
JTC 2014	EURO-CMC	4	Autosomal dominant chronic mucocutaneous candidiasis
JTC 2014	TheraLymph	3	Hereditary lymphedema
JTC 2014	FaSMALS	3	Spinal muscular atrophy
JTC 2012	SpliceEB	4	Dystrophic epidermolysis bullosa
JTC 2012	Eur-USH	6	Usher syndrome
JTC 2011	TRANSPOSMART	6	Type 3 von Willebrand disease
JTC 2011	HEMO-iPS	4	Haemophilia A
JTC 2009	GETHERTHAL	3	Thalassemia
JTC 2009	EURO-CGD	6	Chronic granulomatous disease
JTC 2009	CAV-4-MPS	4	Mucopolysaccharidoses
